# Supplementary material for: Conformational dynamics of the ABC transporter McjD seen by single‐molecule FRET
Source: EMBO J. 2018 Sep 20;37(21):e100056. doi: 10.15252/embj.2018100056 (PMC6213277; doi:10.15252/embj.2018100056)
Supplement: Supplementary file 2 — Table EV1 [file EMBJ-37-e100056-s002.xlsx]

## Sheet: Sheet1
Table EV1. Mean apparent FRET E* values from a 1D Gaussian fit.
The table provides an overview of mean E* values for different environmental conditions in Figure EV2B that
cannot be compared directly to values in Table 1 due to slightly different microscope alignment.
	Detergent
	L67C	Y64C	C547
Apo	0.95	1.06	0.33
MccJ25	0.88	0.91	0.33
